# Supplementary material for: Development of Reverse Transcription Recombinase Polymerase Amplification (RT-RPA): A Methodology for Quick Diagnosis of Potato Leafroll Viral Disease in Potato
Source: Int J Mol Sci. 2023 Jan 28;24(3):2511. doi: 10.3390/ijms24032511 (PMC9916786; doi:10.3390/ijms24032511)
Supplement: Supplementary file 1 [file ijms-24-02511-s001.zip]

Archive with 1 entries (1 files):
- ijms-2161052-supplementary.pdf
